# Supplementary material for: Common Factors in Neurodegeneration: A Meta-Study Revealing Shared Patterns on a Multi-Omics Scale
Source: Cells. 2020 Dec 8;9(12):2642. doi: 10.3390/cells9122642 (PMC7764447; doi:10.3390/cells9122642)
Supplement: Supplementary file 1 [file cells-09-02642-s001.zip]

Archive with 25 entries (22 files):
- Supplementary/S4_NDD_DiseaseStateAndTissues.xlsx
- Supplementary/S5_GO-Term and Pathway Analyses/
- Supplementary/S5_GO-Term and Pathway Analyses/Project_AD_PD_HD_ALS_DEG/
- Supplementary/S5_GO-Term and Pathway Analyses/Project_AD_PD_HD_ALS_DEG/enriched_geneset_ap_clusters_AD_PD_HD_ALS_DEG.txt
- Supplementary/S5_GO-Term and Pathway Analyses/Project_AD_PD_HD_ALS_DEG/enriched_geneset_wsc_topsets_AD_PD_HD_ALS_DEG.txt
- Supplementary/S5_GO-Term and Pathway Analyses/Project_AD_PD_HD_ALS_DEG/enrichment_results_AD_PD_HD_ALS_DEG.txt
- Supplementary/S5_GO-Term and Pathway Analyses/Project_AD_PD_HD_ALS_DEG/goslim_summary_AD_PD_HD_ALS_DEG.png
- Supplementary/S5_GO-Term and Pathway Analyses/Project_AD_PD_HD_ALS_DEG/goslim_summary_AD_PD_HD_ALS_DEG_bp.txt
- Supplementary/S5_GO-Term and Pathway Analyses/Project_AD_PD_HD_ALS_DEG/goslim_summary_AD_PD_HD_ALS_DEG_cc.txt
- Supplementary/S5_GO-Term and Pathway Analyses/Project_AD_PD_HD_ALS_DEG/goslim_summary_AD_PD_HD_ALS_DEG_mf.txt
- Supplementary/S5_GO-Term and Pathway Analyses/Project_AD_PD_HD_ALS_DEG/interestingID_mappingTable_AD_PD_HD_ALS_DEG.txt
- Supplementary/S5_GO-Term and Pathway Analyses/Project_AD_PD_HD_ALS_DEG/interestingID_unmappedList_AD_PD_HD_ALS_DEG.txt
- Supplementary/S5_GO-Term and Pathway Analyses/Project_AD_PD_HD_ALS_DEG/Report_AD_PD_HD_ALS_DEG.html
- Supplementary/S5_GO-Term and Pathway Analyses/Project_AD_PD_HD_ALS_Prot/
- Supplementary/S5_GO-Term and Pathway Analyses/Project_AD_PD_HD_ALS_Prot/enriched_geneset_ap_clusters_AD_PD_HD_ALS_Prot.txt
- Supplementary/S5_GO-Term and Pathway Analyses/Project_AD_PD_HD_ALS_Prot/enriched_geneset_wsc_topsets_AD_PD_HD_ALS_Prot.txt
- Supplementary/S5_GO-Term and Pathway Analyses/Project_AD_PD_HD_ALS_Prot/enrichment_results_AD_PD_HD_ALS_Prot.txt
- Supplementary/S5_GO-Term and Pathway Analyses/Project_AD_PD_HD_ALS_Prot/goslim_summary_AD_PD_HD_ALS_Prot.png
- Supplementary/S5_GO-Term and Pathway Analyses/Project_AD_PD_HD_ALS_Prot/goslim_summary_AD_PD_HD_ALS_Prot_bp.txt
- Supplementary/S5_GO-Term and Pathway Analyses/Project_AD_PD_HD_ALS_Prot/goslim_summary_AD_PD_HD_ALS_Prot_cc.txt
- Supplementary/S5_GO-Term and Pathway Analyses/Project_AD_PD_HD_ALS_Prot/goslim_summary_AD_PD_HD_ALS_Prot_mf.txt
- Supplementary/S5_GO-Term and Pathway Analyses/Project_AD_PD_HD_ALS_Prot/interestingID_mappingTable_AD_PD_HD_ALS_Prot.txt
- Supplementary/S5_GO-Term and Pathway Analyses/Project_AD_PD_HD_ALS_Prot/interestingID_unmappedList_AD_PD_HD_ALS_Prot.txt
- Supplementary/S5_GO-Term and Pathway Analyses/Project_AD_PD_HD_ALS_Prot/Report_AD_PD_HD_ALS_Prot.html
- Supplementary/Supplementary Tables.pdf
