# Supplementary material for: Common Factors in Neurodegeneration: A Meta-Study Revealing Shared Patterns on a Multi-Omics Scale
Source: Cells. 2020 Dec 8;9(12):2642. doi: 10.3390/cells9122642 (PMC7764447; doi:10.3390/cells9122642)
Supplement: Supplementary file 1 [file cells-09-02642-s001.zip › Supplementary/S4_NDD_DiseaseStateAndTissues.xlsx]

## Sheet: TranscriptomeState
Transcriptome Disease State
NDD	AD	PD	HD	ALS	∑		%
severe	107	147	57	33	344	severe	0.355739
moderate	71	0	0	397	468	moderate	0.483971	0.83971
mild	4	90	6	0	100	mild	0.103413
unknown	5	0	10	40	55	unknown	0.0568769
∑	187	237	73	470	967	∑	1
ctrl	194	200	99	691	1184
ctrl + NDD	381	437	172	1161	2151

## Sheet: ProteomeState
Proteome Disease State
NDD	AD	PD	HD	ALS	∑		%
severe	513	65	19	162	759	severe	0.6325
moderate	238	81	10	0	329	moderate	0.274167	0.906667
mild	12	0	10	0	22	mild	0.0183333
unknown	90	0	0	0	90	unknown	0.075
∑	853	146	39	162	1200	∑	1
ctrl	444	167	29	129	769
ctrl + NDD	1297	313	68	291	1969

## Sheet: TranscriptomeTissue
Transcriptome Tissue
NDD	AD	PD	HD	ALS	∑		%
Blood	0	2	0	2	4	Blood	0.10005
Hippocampus	4.16	0	0	0	4.16	Hippocampus	0.104052
Enthorinal Cortex	1.83	0	0	0	1.83	Enthorinal Cortex	0.045773
Frontal Cortex (dorsolateral, pre, superior)	1.33	2.8333	1	0.5	5.6633	Frontal Cortex (dorsolateral, pre, superior)	0.141654
Temporal Cortex	0.33	0	0	0	0.33	Temporal Cortex	0.00825415
Visual Cortex	1.33	0	0	0	1.33	Visual Cortex	0.0332667
Substantia Nigra	0	5.8333	0	0	5.8333	Substantia Nigra	0.145906
Striatum	0	0.3333	0	0	0.3333	Striatum	0.00833669
iPSC / embryonic SC	1	0	6	2	9	iPSC / embryonic SC	0.225113
Singulate Cortex	0	0	1	0	1	Singulate Cortex	0.0250126
Motor Cortex	0	0	1	1	2	Motor Cortex	0.0500251
Cerebral Spinal Fluid	0	0	0	1	1	Cerebral Spinal Fluid	0.0250126
Spinal Cord	0	0	0	1	1	Spinal Cord	0.0250126
Cerebellum	0	0	0	0.5	0.5	Cerebellum	0.0125063
Choroid plexus	1	0	1	0	2	Choroid plexus	0.0500251
∑	10.98	10.9999	10	8	39.9799	∑	1
									if several tissues were used per study, fractions were created

## Sheet: ProteomeTissue
Protome Tissue
NDD	AD	PD	HD	ALS	∑		%
Hippocampus	1	0	0	0	1	Hippocampus	0.0416668
Frontal Cortex (dorsolateral, pre, superior)	5.6666	3.5	1	0	10.1666	Frontal Cortex (dorsolateral, pre, superior)	0.42361
prenuceus	0.3333	0	0	0	0.3333	prenuceus	0.0138876
olfactory bulb	1	1	0	0	2	olfactory bulb	0.0833337
locus ceruleus	0	1	0	0	1	locus ceruleus	0.0416668
Striatum	0	0.5	0	0	0.5	Striatum	0.0208334
iPSC	0	0	0	1	1	iPSC	0.0416668
cortex	0	0	0	1	1	cortex	0.0416668
Cerebral Spinal Fluid	1	1	2.5	1	5.5	Cerebral Spinal Fluid	0.229168
Spinal Cord	0	0	1.5	0	1.5	Spinal Cord	0.0625003
∑	8.9999	7	5	3	23.9999	∑	1
									if several tissues were used per study, fractions were created

## Sheet: TranscriptomeMethods
Transcriptome Methods
NDD	AD	PD	HD	ALS	∑		%
MicroArray	7	11	2	3	23	MicroArray	0.560976
RNA-Seq	3	1	7	5	16	RNA-Seq	0.390244
RNA-seq single cell	1	0	1	0	2	RNA-seq single cell	0.0487805
∑	11	12	10	8	41
