# Supplementary material for: Common Factors in Neurodegeneration: A Meta-Study Revealing Shared Patterns on a Multi-Omics Scale
Source: Cells. 2020 Dec 8;9(12):2642. doi: 10.3390/cells9122642 (PMC7764447; doi:10.3390/cells9122642)
Supplement: Supplementary file 1 [file cells-09-02642-s001.zip › Supplementary/S5_GO-Term and Pathway Analyses/Project_AD_PD_HD_ALS_DEG/enriched_geneset_ap_clusters_AD_PD_HD_ALS_DEG.txt]

GO:0005925	GO:0005924	GO:0030055	GO:0005200
GO:0001819	GO:0045637	GO:0009897	GO:0042108
GO:0006401	GO:0006402
GO:0009408	GO:0009266	GO:0034605
GO:0001666	GO:0070482	GO:0036293	GO:0071456	GO:0007163	GO:0036294
GO:0045765	GO:0001525	GO:0045766	GO:1904018	GO:0016324	GO:1901342	GO:0001570
GO:0030198	GO:0050839	GO:0019838	GO:0005201	GO:0043062	GO:0030199	GO:0005178	GO:0048407	GO:0005788
GO:0070431	GO:0051059	hsa05215	GO:0009612
GO:2001234	GO:2001237	GO:0007569
