# Supplementary material for: Common Factors in Neurodegeneration: A Meta-Study Revealing Shared Patterns on a Multi-Omics Scale
Source: Cells. 2020 Dec 8;9(12):2642. doi: 10.3390/cells9122642 (PMC7764447; doi:10.3390/cells9122642)
Supplement: Supplementary file 1 [file cells-09-02642-s001.zip › Supplementary/S5_GO-Term and Pathway Analyses/Project_AD_PD_HD_ALS_DEG/enriched_geneset_wsc_topsets_AD_PD_HD_ALS_DEG.txt]

# Coverage: 0.876543209876543
GO:0050839
GO:0001819
GO:0005925
GO:0070482
GO:0043062
GO:0006401
GO:0009266
GO:0016324
GO:0005200
GO:0005201
