# Supplementary material for: Common Factors in Neurodegeneration: A Meta-Study Revealing Shared Patterns on a Multi-Omics Scale
Source: Cells. 2020 Dec 8;9(12):2642. doi: 10.3390/cells9122642 (PMC7764447; doi:10.3390/cells9122642)
Supplement: Supplementary file 1 [file cells-09-02642-s001.zip › Supplementary/S5_GO-Term and Pathway Analyses/Project_AD_PD_HD_ALS_DEG/enrichment_results_AD_PD_HD_ALS_DEG.txt]

geneSet	description	link	size	overlap	expect	enrichmentRatio	pValue	FDR	overlapId	database	userId
GO:0005925	focal adhesion	http://amigo.geneontology.org/amigo/term/GO:0005925	404	15	2.994682279636891	5.008878605251829	3.30356656252917e-7	8.999835728203287e-4	567;2022;3303;3691;4311;4478;4736;4869;5159;6223;7145;9124;64098;79026;83478	geneontology_Cellular_Component	TNS1;RPS19;MME;PDLIM1;PARVG;AHNAK;NPM1;B2M;PDGFRB;RPL10A;ITGB4;MSN;ENG;HSPA1A;ARHGAP24
GO:0005924	cell-substrate adherens junction	http://amigo.geneontology.org/amigo/term/GO:0005924	407	15	3.016920019337165	4.971958124132037	3.629607947530644e-7	8.999835728203287e-4	567;2022;3303;3691;4311;4478;4736;4869;5159;6223;7145;9124;64098;79026;83478	geneontology_Cellular_Component	TNS1;RPS19;MME;PDLIM1;PARVG;AHNAK;NPM1;B2M;PDGFRB;RPL10A;ITGB4;MSN;ENG;HSPA1A;ARHGAP24
GO:0030055	cell-substrate junction	http://amigo.geneontology.org/amigo/term/GO:0030055	411	15	3.0465703389375305	4.92356923727917	4.1095284619707684e-7	8.999835728203287e-4	567;2022;3303;3691;4311;4478;4736;4869;5159;6223;7145;9124;64098;79026;83478	geneontology_Cellular_Component	TNS1;RPS19;MME;PDLIM1;PARVG;AHNAK;NPM1;B2M;PDGFRB;RPL10A;ITGB4;MSN;ENG;HSPA1A;ARHGAP24
GO:0001819	positive regulation of cytokine production	http://amigo.geneontology.org/amigo/term/GO:0001819	418	15	3.0984583982381695	4.8411171208654045	5.089111592138096e-7	8.999835728203287e-4	567;920;947;3098;3146;3303;3554;4155;5970;6556;6693;6711;7057;10333;26137	geneontology_Biological_Process	CD34;THBS1;HK1;IL1R1;SPTBN1;RELA;CD4;SPN;TLR6;SLC11A1;B2M;HMGB1;MBP;HSPA1A;ZBTB20
GO:0050839	cell adhesion molecule binding	http://amigo.geneontology.org/amigo/term/GO:0050839	478	16	3.5432131922436483	4.515675216784913	5.243437268820372e-7	8.999835728203287e-4	1289;1903;2200;3146;3303;3326;3337;3691;4478;6711;7057;7148;9124;11329;26135;79026	geneontology_Molecular_Function	FBN1;STK38;THBS1;COL5A1;HSP90AB1;SPTBN1;PDLIM1;S1PR3;AHNAK;SERBP1;DNAJB1;ITGB4;HMGB1;MSN;HSPA1A;TNXB
GO:0019838	growth factor binding	http://amigo.geneontology.org/amigo/term/GO:0019838	138	9	1.0229360262126015	8.798204158790169	8.873214234483839e-7	0.001269165409339005	1282;1289;2022;2064;3554;3691;5159;6223;7057	geneontology_Molecular_Function	COL4A1;ERBB2;THBS1;IL1R1;COL5A1;RPS19;PDGFRB;ITGB4;ENG
GO:0009266	response to temperature stimulus	http://amigo.geneontology.org/amigo/term/GO:0009266	201	10	1.4899285599183543	6.711731199077078	2.565203004900596e-6	0.002939582116616407	133;947;3303;3326;3337;4792;7057;10016;11168;94241	geneontology_Biological_Process	CD34;THBS1;PSIP1;NFKBIA;HSP90AB1;ADM;TP53INP1;DNAJB1;HSPA1A;PDCD6
GO:0005201	extracellular matrix structural constituent	http://amigo.geneontology.org/amigo/term/GO:0005201	158	9	1.1711876242144277	7.684507429829389	2.7402303580670306e-6	0.002939582116616407	920;1282;1289;2200;4147;7057;7148;7373;79812	geneontology_Molecular_Function	COL4A1;FBN1;THBS1;MATN2;COL5A1;COL14A1;CD4;TNXB;MMRN2
GO:0070482	response to oxygen levels	http://amigo.geneontology.org/amigo/term/GO:0070482	337	12	2.4980394263307732	4.803767255837956	8.059324772213827e-6	0.006621465718164761	133;358;947;4000;4976;5159;6546;7057;9124;50809;54541;64344	geneontology_Biological_Process	CD34;THBS1;LMNA;AQP1;SLC8A1;ADM;OPA1;HIF3A;PDLIM1;HP1BP3;PDGFRB;DDIT4
GO:0043062	extracellular structure organization	http://amigo.geneontology.org/amigo/term/GO:0043062	400	13	2.965031960036526	4.384438405797101	8.91999299024171e-6	0.006621465718164761	19;871;947;1282;1289;2022;2200;3691;5033;7057;7148;7373;84168	geneontology_Biological_Process	COL4A1;CD34;FBN1;THBS1;COL5A1;SERPINH1;ANTXR1;COL14A1;P4HA1;ABCA1;ITGB4;ENG;TNXB
GO:0006401	RNA catabolic process	http://amigo.geneontology.org/amigo/term/GO:0006401	341	12	2.5276897459311383	4.747418079816397	9.076073362423998e-6	0.006621465718164761	3303;4736;4869;6170;6210;6223;6556;8570;8635;11224;26135;118460	geneontology_Biological_Process	RPS15A;KHSRP;RPS19;NPM1;SERBP1;SLC11A1;EXOSC6;RPL10A;HSPA1A;RPL39;RNASET2;RPL35
GO:0009408	response to heat	http://amigo.geneontology.org/amigo/term/GO:0009408	139	8	1.0303486061126927	7.764362423104994	9.258633024700202e-6	0.006621465718164761	947;3303;3326;3337;7057;10016;11168;94241	geneontology_Biological_Process	CD34;THBS1;PSIP1;HSP90AB1;TP53INP1;DNAJB1;HSPA1A;PDCD6
GO:0001666	response to hypoxia	http://amigo.geneontology.org/amigo/term/GO:0001666	302	11	2.238599129827577	4.913787311642192	1.5806752124869483e-5	0.009738545136817267	133;358;947;4000;4976;6546;7057;9124;50809;54541;64344	geneontology_Biological_Process	CD34;THBS1;LMNA;AQP1;SLC8A1;ADM;OPA1;HIF3A;PDLIM1;HP1BP3;DDIT4
GO:0001525	angiogenesis	http://amigo.geneontology.org/amigo/term/GO:0001525	487	14	3.6099264113444702	3.8781953992203078	1.5886696797418054e-5	0.009738545136817267	133;187;358;947;1282;2022;2064;3146;5159;7057;10016;64344;79812;83478	geneontology_Biological_Process	COL4A1;CD34;ERBB2;THBS1;AQP1;APLNR;ADM;HIF3A;PDGFRB;HMGB1;ENG;PDCD6;ARHGAP24;MMRN2
GO:0006402	mRNA catabolic process	http://amigo.geneontology.org/amigo/term/GO:0006402	308	11	2.283074609228125	4.818064182194617	1.896941380774564e-5	0.01085303395320487	3303;4736;4869;6170;6210;6223;6556;8570;11224;26135;118460	geneontology_Biological_Process	RPS15A;KHSRP;RPS19;NPM1;SERBP1;SLC11A1;EXOSC6;RPL10A;HSPA1A;RPL39;RPL35
GO:0036293	response to decreased oxygen levels	http://amigo.geneontology.org/amigo/term/GO:0036293	313	11	2.3201375087285814	4.74109830068991	2.2010466461330758e-5	0.011805863948196285	133;358;947;4000;4976;6546;7057;9124;50809;54541;64344	geneontology_Biological_Process	CD34;THBS1;LMNA;AQP1;SLC8A1;ADM;OPA1;HIF3A;PDLIM1;HP1BP3;DDIT4
GO:0045766	positive regulation of angiogenesis	http://amigo.geneontology.org/amigo/term/GO:0045766	160	8	1.1860127840146104	6.745289855072463	2.5748820345339318e-5	0.01299861036492365	133;187;358;947;2022;3146;7057;10016	geneontology_Biological_Process	CD34;THBS1;AQP1;APLNR;ADM;HMGB1;ENG;PDCD6
GO:0030199	collagen fibril organization	http://amigo.geneontology.org/amigo/term/GO:0030199	49	5	0.36321641510447444	13.76589766341319	3.053302556244031e-5	0.014557468076492374	871;1289;5033;7148;7373	geneontology_Biological_Process	COL5A1;SERPINH1;COL14A1;P4HA1;TNXB
GO:0045637	regulation of myeloid cell differentiation	http://amigo.geneontology.org/amigo/term/GO:0045637	221	9	1.6381801579201805	5.493901239425536	4.054475382020417e-5	0.018313425120262745	567;920;2200;3065;3146;3303;4792;7057;10766	geneontology_Biological_Process	FBN1;THBS1;NFKBIA;TOB2;HDAC1;CD4;B2M;HMGB1;HSPA1A
GO:0005178	integrin binding	http://amigo.geneontology.org/amigo/term/GO:0005178	127	7	0.9413976473115969	7.435752596142874	4.501264870460098e-5	0.01931492755914428	1289;1903;2200;3146;3691;7057;7148	geneontology_Molecular_Function	FBN1;THBS1;COL5A1;S1PR3;ITGB4;HMGB1;TNXB
GO:0045765	regulation of angiogenesis	http://amigo.geneontology.org/amigo/term/GO:0045765	283	10	2.097760111725842	4.7669892968709995	5.024693491262333e-5	0.020104685293822255	133;187;358;947;2022;2064;3146;7057;10016;79812	geneontology_Biological_Process	CD34;ERBB2;THBS1;AQP1;APLNR;ADM;HMGB1;ENG;PDCD6;MMRN2
GO:0051059	NF-kappaB binding	http://amigo.geneontology.org/amigo/term/GO:0051059	28	4	0.2075522372025568	19.27225672877847	5.153846148497898e-5	0.020104685293822255	3065;4792;4869;5970	geneontology_Molecular_Function	NFKBIA;HDAC1;RELA;NPM1
GO:1904018	positive regulation of vasculature development	http://amigo.geneontology.org/amigo/term/GO:1904018	178	8	1.319439222216254	6.0631818921999665	5.5040359792868365e-5	0.020122119376123883	133;187;358;947;2022;3146;7057;10016	geneontology_Biological_Process	CD34;THBS1;AQP1;APLNR;ADM;HMGB1;ENG;PDCD6
GO:0030198	extracellular matrix organization	http://amigo.geneontology.org/amigo/term/GO:0030198	347	11	2.5721652253316862	4.276552645867268	5.627253146434086e-5	0.020122119376123883	871;1282;1289;2022;2200;3691;5033;7057;7148;7373;84168	geneontology_Biological_Process	COL4A1;FBN1;THBS1;COL5A1;SERPINH1;ANTXR1;COL14A1;P4HA1;ITGB4;ENG;TNXB
GO:0009897	external side of plasma membrane	http://amigo.geneontology.org/amigo/term/GO:0009897	289	10	2.14223559112639	4.668020660949802	5.989577484444286e-5	0.020561021588600344	19;567;762;920;947;2022;3554;7036;7057;84168	geneontology_Cellular_Component	CD34;THBS1;IL1R1;CA4;ANTXR1;CD4;TFR2;B2M;ABCA1;ENG
GO:0048407	platelet-derived growth factor binding	http://amigo.geneontology.org/amigo/term/GO:0048407	11	3	0.08153837890100446	36.79249011857707	6.295564467806436e-5	0.020780205485659554	1282;1289;5159	geneontology_Molecular_Function	COL4A1;COL5A1;PDGFRB
GO:0042108	positive regulation of cytokine biosynthetic process	http://amigo.geneontology.org/amigo/term/GO:0042108	58	5	0.42992963420529623	11.629810094952523	6.955261959096237e-5	0.02210742893813478	920;5970;6693;7057;10333	geneontology_Biological_Process	THBS1;RELA;CD4;SPN;TLR6
GO:0070431	nucleotide-binding oligomerization domain containing 2 signaling pathway	http://amigo.geneontology.org/amigo/term/GO:0070431	12	3	0.08895095880109577	33.72644927536232	8.348544884695386e-5	0.025019683765421564	3303;4792;5970	geneontology_Biological_Process	NFKBIA;RELA;HSPA1A
hsa05215	Prostate cancer	http://www.kegg.jp/kegg-bin/show_pathway?hsa05215+2064+3326+4792+5159+5970+6934	97	6	0.7190202503088575	8.344688480502017	8.454565709592465e-5	0.025019683765421564	2064;3326;4792;5159;5970;6934	pathway_KEGG	ERBB2;NFKBIA;TCF7L2;HSP90AB1;RELA;PDGFRB
GO:0034605	cellular response to heat	http://amigo.geneontology.org/amigo/term/GO:0034605	98	6	0.7264328302089489	8.259538598047914	8.951640997378885e-5	0.02560766101316853	947;3303;3326;3337;7057;10016	geneontology_Biological_Process	CD34;THBS1;HSP90AB1;DNAJB1;HSPA1A;PDCD6
GO:0005788	endoplasmic reticulum lumen	http://amigo.geneontology.org/amigo/term/GO:0005788	306	10	2.2682494494279424	4.408686179785923	9.62314621388849e-5	0.026640593808900326	567;871;920;1282;1289;2200;5033;7057;7373;8635	geneontology_Cellular_Component	COL4A1;FBN1;THBS1;COL5A1;SERPINH1;COL14A1;P4HA1;CD4;B2M;RNASET2
GO:2001237	negative regulation of extrinsic apoptotic signaling pathway	http://amigo.geneontology.org/amigo/term/GO:2001237	100	6	0.7412579900091315	8.094347826086956	1.0015532206153477e-4	0.026860405435377856	3303;4000;5970;6934;7057;64114	geneontology_Biological_Process	THBS1;LMNA;TCF7L2;RELA;TMBIM1;HSPA1A
GO:0005200	structural constituent of cytoskeleton	http://amigo.geneontology.org/amigo/term/GO:0005200	101	6	0.7486705699092228	8.014205768402928	1.0583898825489158e-4	0.02736373854332144	4478;6711;7277;10381;84617;203068	geneontology_Molecular_Function	TUBB3;TUBB6;SPTBN1;TUBA4A;MSN;TUBB
GO:0016324	apical plasma membrane	http://amigo.geneontology.org/amigo/term/GO:0016324	311	10	2.305312348928399	4.337806980753996	1.0994712059742007e-4	0.02736373854332144	358;762;947;2064;3326;4478;5159;5205;23704;154043	geneontology_Cellular_Component	CD34;ERBB2;AQP1;CA4;HSP90AB1;CNKSR3;PDGFRB;ATP8B1;KCNE4;MSN
GO:0071456	cellular response to hypoxia	http://amigo.geneontology.org/amigo/term/GO:0071456	147	7	1.0896492453134232	6.424085576259489	1.1344112327327238e-4	0.02736373854332144	358;947;4000;4976;6546;50809;64344	geneontology_Biological_Process	CD34;LMNA;AQP1;SLC8A1;OPA1;HIF3A;HP1BP3
GO:1901342	regulation of vasculature development	http://amigo.geneontology.org/amigo/term/GO:1901342	313	10	2.3201375087285814	4.310089364263555	1.1587911723875965e-4	0.02736373854332144	133;187;358;947;2022;2064;3146;7057;10016;79812	geneontology_Biological_Process	CD34;ERBB2;THBS1;AQP1;APLNR;ADM;HMGB1;ENG;PDCD6;MMRN2
GO:0007569	cell aging	http://amigo.geneontology.org/amigo/term/GO:0007569	103	6	0.7634957297094054	7.858590122414521	1.1797463599427793e-4	0.02736373854332144	2022;4000;4311;4869;4976;6926	geneontology_Biological_Process	LMNA;MME;OPA1;NPM1;TBX3;ENG
GO:0007163	establishment or maintenance of cell polarity	http://amigo.geneontology.org/amigo/term/GO:0007163	203	8	1.504753719718537	5.3164846148354385	1.3765187809133828e-4	0.031087589941575396	358;3326;4000;4478;5310;6693;54820;64098	geneontology_Biological_Process	PKD1;NDE1;LMNA;AQP1;HSP90AB1;PARVG;SPN;MSN
GO:0009612	response to mechanical stimulus	http://amigo.geneontology.org/amigo/term/GO:0009612	207	8	1.5344040393189022	5.213750612616397	1.5740811147080258e-4	0.03463785673442122	358;2022;4792;5310;5970;6546;7057;55342	geneontology_Biological_Process	PKD1;THBS1;NFKBIA;AQP1;SLC8A1;RELA;STRBP;ENG
GO:0036294	cellular response to decreased oxygen levels	http://amigo.geneontology.org/amigo/term/GO:0036294	157	7	1.1637750443143364	6.014908151020031	1.7073280309531924e-4	0.03663072290410074	358;947;4000;4976;6546;50809;64344	geneontology_Biological_Process	CD34;LMNA;AQP1;SLC8A1;OPA1;HIF3A;HP1BP3
GO:2001234	negative regulation of apoptotic signaling pathway	http://amigo.geneontology.org/amigo/term/GO:2001234	217	8	1.6085298383198152	4.973485607426701	2.1721237441507668e-4	0.04546625846902898	3065;3303;4000;4976;5970;6934;7057;64114	geneontology_Biological_Process	THBS1;LMNA;TCF7L2;HDAC1;RELA;OPA1;TMBIM1;HSPA1A
GO:0001570	vasculogenesis	http://amigo.geneontology.org/amigo/term/GO:0001570	75	5	0.5559434925068486	8.993719806763284	2.3688302549085272e-4	0.04840309820863091	133;187;947;2022;5159	geneontology_Biological_Process	CD34;APLNR;ADM;PDGFRB;ENG
