# Supplementary material for: Common Factors in Neurodegeneration: A Meta-Study Revealing Shared Patterns on a Multi-Omics Scale
Source: Cells. 2020 Dec 8;9(12):2642. doi: 10.3390/cells9122642 (PMC7764447; doi:10.3390/cells9122642)
Supplement: Supplementary file 1 [file cells-09-02642-s001.zip › Supplementary/S5_GO-Term and Pathway Analyses/Project_AD_PD_HD_ALS_DEG/goslim_summary_AD_PD_HD_ALS_DEG_bp.txt]

GO:0065007	biological regulation	111
GO:0008152	metabolic process	97
GO:0050896	response to stimulus	90
GO:0032501	multicellular organismal process	84
GO:0032502	developmental process	78
GO:0051179	localization	78
GO:0016043	cellular component organization	70
GO:0007154	cell communication	60
GO:0008283	cell proliferation	32
GO:0051704	multi-organism process	27
GO:0040007	growth	12
GO:0000003	reproduction	10
