# Supplementary material for: Common Factors in Neurodegeneration: A Meta-Study Revealing Shared Patterns on a Multi-Omics Scale
Source: Cells. 2020 Dec 8;9(12):2642. doi: 10.3390/cells9122642 (PMC7764447; doi:10.3390/cells9122642)
Supplement: Supplementary file 1 [file cells-09-02642-s001.zip › Supplementary/S5_GO-Term and Pathway Analyses/Project_AD_PD_HD_ALS_DEG/goslim_summary_AD_PD_HD_ALS_DEG_mf.txt]

GO:0005515	protein binding	114
GO:0043167	ion binding	56
GO:0003676	nucleic acid binding	42
GO:0000166	nucleotide binding	26
GO:0005198	structural molecule activity	24
GO:0016787	hydrolase activity	24
GO:0005215	transporter activity	15
GO:0060089	molecular transducer activity	14
GO:0016740	transferase activity	13
GO:0008289	lipid binding	10
GO:0030246	carbohydrate binding	7
GO:0030234	enzyme regulator activity	7
GO:0003682	chromatin binding	5
GO:0060090	molecular adaptor activity	2
GO:0016209	antioxidant activity	1
