# Supplementary material for: Common Factors in Neurodegeneration: A Meta-Study Revealing Shared Patterns on a Multi-Omics Scale
Source: Cells. 2020 Dec 8;9(12):2642. doi: 10.3390/cells9122642 (PMC7764447; doi:10.3390/cells9122642)
Supplement: Supplementary file 1 [file cells-09-02642-s001.zip › Supplementary/S5_GO-Term and Pathway Analyses/Project_AD_PD_HD_ALS_DEG/interestingID_mappingTable_AD_PD_HD_ALS_DEG.txt]

userId	geneSymbol	geneName	entrezgene	gLink
COL4A1	COL4A1	collagen type IV alpha 1 chain	1282	https://www.ncbi.nlm.nih.gov/gene/?term=1282
CLK1	CLK1	CDC like kinase 1	1195	https://www.ncbi.nlm.nih.gov/gene/?term=1195
SMTN	SMTN	smoothelin	6525	https://www.ncbi.nlm.nih.gov/gene/?term=6525
PKD1	PKD1	polycystin 1, transient receptor potential channel interacting	5310	https://www.ncbi.nlm.nih.gov/gene/?term=5310
RAB11FIP4	RAB11FIP4	RAB11 family interacting protein 4	84440	https://www.ncbi.nlm.nih.gov/gene/?term=84440
CD34	CD34	CD34 molecule	947	https://www.ncbi.nlm.nih.gov/gene/?term=947
NAV1	NAV1	neuron navigator 1	89796	https://www.ncbi.nlm.nih.gov/gene/?term=89796
VAMP2	VAMP2	vesicle associated membrane protein 2	6844	https://www.ncbi.nlm.nih.gov/gene/?term=6844
CEBPD	CEBPD	CCAAT enhancer binding protein delta	1052	https://www.ncbi.nlm.nih.gov/gene/?term=1052
ERBB2	ERBB2	erb-b2 receptor tyrosine kinase 2	2064	https://www.ncbi.nlm.nih.gov/gene/?term=2064
FBN1	FBN1	fibrillin 1	2200	https://www.ncbi.nlm.nih.gov/gene/?term=2200
STK38	STK38	serine/threonine kinase 38	11329	https://www.ncbi.nlm.nih.gov/gene/?term=11329
NDE1	NDE1	nudE neurodevelopment protein 1	54820	https://www.ncbi.nlm.nih.gov/gene/?term=54820
PNKD	PNKD	PNKD, MBL domain containing	25953	https://www.ncbi.nlm.nih.gov/gene/?term=25953
THBS1	THBS1	thrombospondin 1	7057	https://www.ncbi.nlm.nih.gov/gene/?term=7057
IQSEC3	IQSEC3	IQ motif and Sec7 domain 3	440073	https://www.ncbi.nlm.nih.gov/gene/?term=440073
SOBP	SOBP	sine oculis binding protein homolog	55084	https://www.ncbi.nlm.nih.gov/gene/?term=55084
PSIP1	PSIP1	PC4 and SFRS1 interacting protein 1	11168	https://www.ncbi.nlm.nih.gov/gene/?term=11168
RFX2	RFX2	regulatory factor X2	5990	https://www.ncbi.nlm.nih.gov/gene/?term=5990
RPS15A	RPS15A	ribosomal protein S15a	6210	https://www.ncbi.nlm.nih.gov/gene/?term=6210
MATN2	MATN2	matrilin 2	4147	https://www.ncbi.nlm.nih.gov/gene/?term=4147
TUBB3	TUBB3	tubulin beta 3 class III	10381	https://www.ncbi.nlm.nih.gov/gene/?term=10381
NFKBIA	NFKBIA	NFKB inhibitor alpha	4792	https://www.ncbi.nlm.nih.gov/gene/?term=4792
KIF5C	KIF5C	kinesin family member 5C	3800	https://www.ncbi.nlm.nih.gov/gene/?term=3800
TMEFF2	TMEFF2	transmembrane protein with EGF like and two follistatin like domains 2	23671	https://www.ncbi.nlm.nih.gov/gene/?term=23671
HK1	HK1	hexokinase 1	3098	https://www.ncbi.nlm.nih.gov/gene/?term=3098
TNS1	TNS1	tensin 1	7145	https://www.ncbi.nlm.nih.gov/gene/?term=7145
LMNA	LMNA	lamin A/C	4000	https://www.ncbi.nlm.nih.gov/gene/?term=4000
GADD45B	GADD45B	growth arrest and DNA damage inducible beta	4616	https://www.ncbi.nlm.nih.gov/gene/?term=4616
IMMT	IMMT	inner membrane mitochondrial protein	10989	https://www.ncbi.nlm.nih.gov/gene/?term=10989
BCAT2	BCAT2	branched chain amino acid transaminase 2	587	https://www.ncbi.nlm.nih.gov/gene/?term=587
IL1R1	IL1R1	interleukin 1 receptor type 1	3554	https://www.ncbi.nlm.nih.gov/gene/?term=3554
TOB2	TOB2	transducer of ERBB2, 2	10766	https://www.ncbi.nlm.nih.gov/gene/?term=10766
PGM2L1	PGM2L1	phosphoglucomutase 2 like 1	283209	https://www.ncbi.nlm.nih.gov/gene/?term=283209
PPP2R2C	PPP2R2C	protein phosphatase 2 regulatory subunit Bgamma	5522	https://www.ncbi.nlm.nih.gov/gene/?term=5522
AQP1	AQP1	aquaporin 1 (Colton blood group)	358	https://www.ncbi.nlm.nih.gov/gene/?term=358
CA4	CA4	carbonic anhydrase 4	762	https://www.ncbi.nlm.nih.gov/gene/?term=762
TCF7L2	TCF7L2	transcription factor 7 like 2	6934	https://www.ncbi.nlm.nih.gov/gene/?term=6934
TCOF1	TCOF1	treacle ribosome biogenesis factor 1	6949	https://www.ncbi.nlm.nih.gov/gene/?term=6949
MBNL3	MBNL3	muscleblind like splicing regulator 3	55796	https://www.ncbi.nlm.nih.gov/gene/?term=55796
RAB3IL1	RAB3IL1	RAB3A interacting protein like 1	5866	https://www.ncbi.nlm.nih.gov/gene/?term=5866
SLC8A1	SLC8A1	solute carrier family 8 member A1	6546	https://www.ncbi.nlm.nih.gov/gene/?term=6546
ABCC9	ABCC9	ATP binding cassette subfamily C member 9	10060	https://www.ncbi.nlm.nih.gov/gene/?term=10060
RTF1	RTF1	RTF1 homolog, Paf1/RNA polymerase II complex component	23168	https://www.ncbi.nlm.nih.gov/gene/?term=23168
IRAK4	IRAK4	interleukin 1 receptor associated kinase 4	51135	https://www.ncbi.nlm.nih.gov/gene/?term=51135
APLNR	APLNR	apelin receptor	187	https://www.ncbi.nlm.nih.gov/gene/?term=187
COL5A1	COL5A1	collagen type V alpha 1 chain	1289	https://www.ncbi.nlm.nih.gov/gene/?term=1289
HDAC1	HDAC1	histone deacetylase 1	3065	https://www.ncbi.nlm.nih.gov/gene/?term=3065
KHSRP	KHSRP	KH-type splicing regulatory protein	8570	https://www.ncbi.nlm.nih.gov/gene/?term=8570
SERPINH1	SERPINH1	serpin family H member 1	871	https://www.ncbi.nlm.nih.gov/gene/?term=871
RPS19	RPS19	ribosomal protein S19	6223	https://www.ncbi.nlm.nih.gov/gene/?term=6223
HSP90AB1	HSP90AB1	heat shock protein 90 alpha family class B member 1	3326	https://www.ncbi.nlm.nih.gov/gene/?term=3326
TUBB6	TUBB6	tubulin beta 6 class V	84617	https://www.ncbi.nlm.nih.gov/gene/?term=84617
ANTXR1	ANTXR1	ANTXR cell adhesion molecule 1	84168	https://www.ncbi.nlm.nih.gov/gene/?term=84168
MME	MME	membrane metalloendopeptidase	4311	https://www.ncbi.nlm.nih.gov/gene/?term=4311
ADM	ADM	adrenomedullin	133	https://www.ncbi.nlm.nih.gov/gene/?term=133
SH3D19	SH3D19	SH3 domain containing 19	152503	https://www.ncbi.nlm.nih.gov/gene/?term=152503
COL14A1	COL14A1	collagen type XIV alpha 1 chain	7373	https://www.ncbi.nlm.nih.gov/gene/?term=7373
P4HA1	P4HA1	prolyl 4-hydroxylase subunit alpha 1	5033	https://www.ncbi.nlm.nih.gov/gene/?term=5033
BASP1	BASP1	brain abundant membrane attached signal protein 1	10409	https://www.ncbi.nlm.nih.gov/gene/?term=10409
SPTBN1	SPTBN1	spectrin beta, non-erythrocytic 1	6711	https://www.ncbi.nlm.nih.gov/gene/?term=6711
RELA	RELA	RELA proto-oncogene, NF-kB subunit	5970	https://www.ncbi.nlm.nih.gov/gene/?term=5970
CNKSR3	CNKSR3	CNKSR family member 3	154043	https://www.ncbi.nlm.nih.gov/gene/?term=154043
GALNT6	GALNT6	polypeptide N-acetylgalactosaminyltransferase 6	11226	https://www.ncbi.nlm.nih.gov/gene/?term=11226
SLITRK1	SLITRK1	SLIT and NTRK like family member 1	114798	https://www.ncbi.nlm.nih.gov/gene/?term=114798
OPA1	OPA1	OPA1, mitochondrial dynamin like GTPase	4976	https://www.ncbi.nlm.nih.gov/gene/?term=4976
STRBP	STRBP	spermatid perinuclear RNA binding protein	55342	https://www.ncbi.nlm.nih.gov/gene/?term=55342
HIF3A	HIF3A	hypoxia inducible factor 3 subunit alpha	64344	https://www.ncbi.nlm.nih.gov/gene/?term=64344
NLRC5	NLRC5	NLR family CARD domain containing 5	84166	https://www.ncbi.nlm.nih.gov/gene/?term=84166
PDLIM1	PDLIM1	PDZ and LIM domain 1	9124	https://www.ncbi.nlm.nih.gov/gene/?term=9124
PARVG	PARVG	parvin gamma	64098	https://www.ncbi.nlm.nih.gov/gene/?term=64098
TUBA4A	TUBA4A	tubulin alpha 4a	7277	https://www.ncbi.nlm.nih.gov/gene/?term=7277
ASB6	ASB6	ankyrin repeat and SOCS box containing 6	140459	https://www.ncbi.nlm.nih.gov/gene/?term=140459
S1PR3	S1PR3	sphingosine-1-phosphate receptor 3	1903	https://www.ncbi.nlm.nih.gov/gene/?term=1903
AHNAK	AHNAK	AHNAK nucleoprotein	79026	https://www.ncbi.nlm.nih.gov/gene/?term=79026
TSR1	TSR1	TSR1, ribosome maturation factor	55720	https://www.ncbi.nlm.nih.gov/gene/?term=55720
CD4	CD4	CD4 molecule	920	https://www.ncbi.nlm.nih.gov/gene/?term=920
HP1BP3	HP1BP3	heterochromatin protein 1 binding protein 3	50809	https://www.ncbi.nlm.nih.gov/gene/?term=50809
TMBIM1	TMBIM1	transmembrane BAX inhibitor motif containing 1	64114	https://www.ncbi.nlm.nih.gov/gene/?term=64114
TP53INP1	TP53INP1	tumor protein p53 inducible nuclear protein 1	94241	https://www.ncbi.nlm.nih.gov/gene/?term=94241
NPM1	NPM1	nucleophosmin 1	4869	https://www.ncbi.nlm.nih.gov/gene/?term=4869
SUSD4	SUSD4	sushi domain containing 4	55061	https://www.ncbi.nlm.nih.gov/gene/?term=55061
TBX3	TBX3	T-box 3	6926	https://www.ncbi.nlm.nih.gov/gene/?term=6926
KCNAB1	KCNAB1	potassium voltage-gated channel subfamily A member regulatory beta subunit 1	7881	https://www.ncbi.nlm.nih.gov/gene/?term=7881
SSBP3	SSBP3	single stranded DNA binding protein 3	23648	https://www.ncbi.nlm.nih.gov/gene/?term=23648
SPN	SPN	sialophorin	6693	https://www.ncbi.nlm.nih.gov/gene/?term=6693
SERBP1	SERBP1	SERPINE1 mRNA binding protein 1	26135	https://www.ncbi.nlm.nih.gov/gene/?term=26135
ATP10B	ATP10B	ATPase phospholipid transporting 10B (putative)	23120	https://www.ncbi.nlm.nih.gov/gene/?term=23120
EFCAB2	EFCAB2	EF-hand calcium binding domain 2	84288	https://www.ncbi.nlm.nih.gov/gene/?term=84288
PTBP1	PTBP1	polypyrimidine tract binding protein 1	5725	https://www.ncbi.nlm.nih.gov/gene/?term=5725
TLR6	TLR6	toll like receptor 6	10333	https://www.ncbi.nlm.nih.gov/gene/?term=10333
DNAJB1	DNAJB1	DnaJ heat shock protein family (Hsp40) member B1	3337	https://www.ncbi.nlm.nih.gov/gene/?term=3337
TFR2	TFR2	transferrin receptor 2	7036	https://www.ncbi.nlm.nih.gov/gene/?term=7036
SLC43A3	SLC43A3	solute carrier family 43 member 3	29015	https://www.ncbi.nlm.nih.gov/gene/?term=29015
SLC11A1	SLC11A1	solute carrier family 11 member 1	6556	https://www.ncbi.nlm.nih.gov/gene/?term=6556
TSC22D3	TSC22D3	TSC22 domain family member 3	1831	https://www.ncbi.nlm.nih.gov/gene/?term=1831
SLC7A1	SLC7A1	solute carrier family 7 member 1	6541	https://www.ncbi.nlm.nih.gov/gene/?term=6541
PPP1R3D	PPP1R3D	protein phosphatase 1 regulatory subunit 3D	5509	https://www.ncbi.nlm.nih.gov/gene/?term=5509
FADS2	FADS2	fatty acid desaturase 2	9415	https://www.ncbi.nlm.nih.gov/gene/?term=9415
B2M	B2M	beta-2-microglobulin	567	https://www.ncbi.nlm.nih.gov/gene/?term=567
MKNK2	MKNK2	MAP kinase interacting serine/threonine kinase 2	2872	https://www.ncbi.nlm.nih.gov/gene/?term=2872
ELAVL3	ELAVL3	ELAV like RNA binding protein 3	1995	https://www.ncbi.nlm.nih.gov/gene/?term=1995
PDGFRB	PDGFRB	platelet derived growth factor receptor beta	5159	https://www.ncbi.nlm.nih.gov/gene/?term=5159
ATP8B1	ATP8B1	ATPase phospholipid transporting 8B1	5205	https://www.ncbi.nlm.nih.gov/gene/?term=5205
ABCA1	ABCA1	ATP binding cassette subfamily A member 1	19	https://www.ncbi.nlm.nih.gov/gene/?term=19
EXOSC6	EXOSC6	exosome component 6	118460	https://www.ncbi.nlm.nih.gov/gene/?term=118460
RNF141	RNF141	ring finger protein 141	50862	https://www.ncbi.nlm.nih.gov/gene/?term=50862
SLC4A8	SLC4A8	solute carrier family 4 member 8	9498	https://www.ncbi.nlm.nih.gov/gene/?term=9498
RPL10A	RPL10A	ribosomal protein L10a	4736	https://www.ncbi.nlm.nih.gov/gene/?term=4736
GAS7	GAS7	growth arrest specific 7	8522	https://www.ncbi.nlm.nih.gov/gene/?term=8522
KCNE4	KCNE4	potassium voltage-gated channel subfamily E regulatory subunit 4	23704	https://www.ncbi.nlm.nih.gov/gene/?term=23704
ITGB4	ITGB4	integrin subunit beta 4	3691	https://www.ncbi.nlm.nih.gov/gene/?term=3691
MT2A	MT2A	metallothionein 2A	4502	https://www.ncbi.nlm.nih.gov/gene/?term=4502
HMGB1	HMGB1	high mobility group box 1	3146	https://www.ncbi.nlm.nih.gov/gene/?term=3146
NAV2	NAV2	neuron navigator 2	89797	https://www.ncbi.nlm.nih.gov/gene/?term=89797
MSN	MSN	moesin	4478	https://www.ncbi.nlm.nih.gov/gene/?term=4478
HSDL2	HSDL2	hydroxysteroid dehydrogenase like 2	84263	https://www.ncbi.nlm.nih.gov/gene/?term=84263
ENG	ENG	endoglin	2022	https://www.ncbi.nlm.nih.gov/gene/?term=2022
PAQR6	PAQR6	progestin and adipoQ receptor family member 6	79957	https://www.ncbi.nlm.nih.gov/gene/?term=79957
ALPK1	ALPK1	alpha kinase 1	80216	https://www.ncbi.nlm.nih.gov/gene/?term=80216
MBP	MBP	myelin basic protein	4155	https://www.ncbi.nlm.nih.gov/gene/?term=4155
DDIT4	DDIT4	DNA damage inducible transcript 4	54541	https://www.ncbi.nlm.nih.gov/gene/?term=54541
HSPA1A	HSPA1A	heat shock protein family A (Hsp70) member 1A	3303	https://www.ncbi.nlm.nih.gov/gene/?term=3303
RAPH1	RAPH1	Ras association (RalGDS/AF-6) and pleckstrin homology domains 1	65059	https://www.ncbi.nlm.nih.gov/gene/?term=65059
UBE2O	UBE2O	ubiquitin conjugating enzyme E2 O	63893	https://www.ncbi.nlm.nih.gov/gene/?term=63893
PDCD6	PDCD6	programmed cell death 6	10016	https://www.ncbi.nlm.nih.gov/gene/?term=10016
ARHGAP24	ARHGAP24	Rho GTPase activating protein 24	83478	https://www.ncbi.nlm.nih.gov/gene/?term=83478
SH3GL3	SH3GL3	SH3 domain containing GRB2 like 3, endophilin A3	6457	https://www.ncbi.nlm.nih.gov/gene/?term=6457
RPL39	RPL39	ribosomal protein L39	6170	https://www.ncbi.nlm.nih.gov/gene/?term=6170
RNASET2	RNASET2	ribonuclease T2	8635	https://www.ncbi.nlm.nih.gov/gene/?term=8635
SLC17A7	SLC17A7	solute carrier family 17 member 7	57030	https://www.ncbi.nlm.nih.gov/gene/?term=57030
ZBTB20	ZBTB20	zinc finger and BTB domain containing 20	26137	https://www.ncbi.nlm.nih.gov/gene/?term=26137
CTDSP1	CTDSP1	CTD small phosphatase 1	58190	https://www.ncbi.nlm.nih.gov/gene/?term=58190
TUBB	TUBB	tubulin beta class I	203068	https://www.ncbi.nlm.nih.gov/gene/?term=203068
TNXB	TNXB	tenascin XB	7148	https://www.ncbi.nlm.nih.gov/gene/?term=7148
RPL35	RPL35	ribosomal protein L35	11224	https://www.ncbi.nlm.nih.gov/gene/?term=11224
NT5E	NT5E	5'-nucleotidase ecto	4907	https://www.ncbi.nlm.nih.gov/gene/?term=4907
USP4	USP4	ubiquitin specific peptidase 4	7375	https://www.ncbi.nlm.nih.gov/gene/?term=7375
MMRN2	MMRN2	multimerin 2	79812	https://www.ncbi.nlm.nih.gov/gene/?term=79812
