# Supplementary material for: Common Factors in Neurodegeneration: A Meta-Study Revealing Shared Patterns on a Multi-Omics Scale
Source: Cells. 2020 Dec 8;9(12):2642. doi: 10.3390/cells9122642 (PMC7764447; doi:10.3390/cells9122642)
Supplement: Supplementary file 1 [file cells-09-02642-s001.zip › Supplementary/S5_GO-Term and Pathway Analyses/Project_AD_PD_HD_ALS_Prot/enrichment_results_AD_PD_HD_ALS_Prot.txt]

geneSet	description	link	size	overlap	expect	enrichmentRatio	pValue	FDR	overlapId	database	userId
GO:0050821	protein stabilization	http://amigo.geneontology.org/amigo/term/GO:0050821	166	4	0.03566632647580169	112.15060240963855	6.0971189208558485e-9	5.232547457878489e-5	1191;2597;5216;5245	geneontology_Biological_Process	CLU;PHB;GAPDH;PFN1
GO:0031647	regulation of protein stability	http://amigo.geneontology.org/amigo/term/GO:0031647	267	4	0.057366922705054516	69.72659176029963	4.1375559534095885e-8	1.7754252596080544e-4	1191;2597;5216;5245	geneontology_Biological_Process	CLU;PHB;GAPDH;PFN1
GO:0006959	humoral immune response	http://amigo.geneontology.org/amigo/term/GO:0006959	242	3	0.05199548799484342	57.69731404958678	8.594924672422621e-6	0.02458721451291031	1191;2597;5245	geneontology_Biological_Process	CLU;PHB;GAPDH
