# Supplementary material for: Common Factors in Neurodegeneration: A Meta-Study Revealing Shared Patterns on a Multi-Omics Scale
Source: Cells. 2020 Dec 8;9(12):2642. doi: 10.3390/cells9122642 (PMC7764447; doi:10.3390/cells9122642)
Supplement: Supplementary file 1 [file cells-09-02642-s001.zip › Supplementary/S5_GO-Term and Pathway Analyses/Project_AD_PD_HD_ALS_Prot/goslim_summary_AD_PD_HD_ALS_Prot_bp.txt]

GO:0008152	metabolic process	4
GO:0016043	cellular component organization	4
GO:0032501	multicellular organismal process	4
GO:0050896	response to stimulus	4
GO:0051179	localization	4
GO:0065007	biological regulation	4
GO:0007154	cell communication	3
GO:0032502	developmental process	3
GO:0008283	cell proliferation	2
GO:0051704	multi-organism process	2
GO:0000003	reproduction	1
GO:0040007	growth	1
