# Supplementary material for: Common Factors in Neurodegeneration: A Meta-Study Revealing Shared Patterns on a Multi-Omics Scale
Source: Cells. 2020 Dec 8;9(12):2642. doi: 10.3390/cells9122642 (PMC7764447; doi:10.3390/cells9122642)
Supplement: Supplementary file 1 [file cells-09-02642-s001.zip › Supplementary/S5_GO-Term and Pathway Analyses/Project_AD_PD_HD_ALS_Prot/goslim_summary_AD_PD_HD_ALS_Prot_cc.txt]

GO:0005615	extracellular space	4
GO:0005634	nucleus	4
GO:0016020	membrane	4
GO:0031982	vesicle	4
GO:0005829	cytosol	3
GO:0005856	cytoskeleton	3
GO:0012505	endomembrane system	3
GO:0031975	envelope	3
GO:0005739	mitochondrion	2
GO:0031974	membrane-enclosed lumen	2
GO:0032991	protein-containing complex	2
GO:0005783	endoplasmic reticulum	1
GO:0005794	Golgi apparatus	1
GO:0031012	extracellular matrix	1
GO:0042995	cell projection	1
GO:0005768	endosome	1
GO:0005811	lipid droplet	1
