# Supplementary material for: Common Factors in Neurodegeneration: A Meta-Study Revealing Shared Patterns on a Multi-Omics Scale
Source: Cells. 2020 Dec 8;9(12):2642. doi: 10.3390/cells9122642 (PMC7764447; doi:10.3390/cells9122642)
Supplement: Supplementary file 1 [file cells-09-02642-s001.zip › Supplementary/S5_GO-Term and Pathway Analyses/Project_AD_PD_HD_ALS_Prot/goslim_summary_AD_PD_HD_ALS_Prot_mf.txt]

GO:0005515	protein binding	4
GO:0003676	nucleic acid binding	2
GO:0000166	nucleotide binding	2
GO:0030234	enzyme regulator activity	2
GO:0016787	hydrolase activity	1
GO:0016740	transferase activity	1
GO:0008289	lipid binding	1
GO:0043167	ion binding	1
