# Supplementary material for: Common Factors in Neurodegeneration: A Meta-Study Revealing Shared Patterns on a Multi-Omics Scale
Source: Cells. 2020 Dec 8;9(12):2642. doi: 10.3390/cells9122642 (PMC7764447; doi:10.3390/cells9122642)
Supplement: Supplementary file 1 [file cells-09-02642-s001.zip › Supplementary/S5_GO-Term and Pathway Analyses/Project_AD_PD_HD_ALS_Prot/interestingID_mappingTable_AD_PD_HD_ALS_Prot.txt]

userId	geneSymbol	geneName	entrezgene	gLink
CLU	CLU	clusterin	1191	https://www.ncbi.nlm.nih.gov/gene/?term=1191
PHB	PHB	prohibitin	5245	https://www.ncbi.nlm.nih.gov/gene/?term=5245
GAPDH	GAPDH	glyceraldehyde-3-phosphate dehydrogenase	2597	https://www.ncbi.nlm.nih.gov/gene/?term=2597
PFN1	PFN1	profilin 1	5216	https://www.ncbi.nlm.nih.gov/gene/?term=5216
